# Supplementary material for: Electrospun Membranes Based on Quaternized Polysulfones: Rheological Properties–Electrospinning Mechanisms Relationship
Source: Polymers (Basel). 2024 May 25;16(11):1503. doi: 10.3390/polym16111503 (PMC11174964; doi:10.3390/polym16111503)
Supplement: Supplementary file 1 [file polymers-16-01503-s001.zip]

Archive with 1 entries (1 files):
- polymers-2986688-supplementary.pdf
